# Supplementary material for: Characterization and Modeling of Free Volume and Ionic Conduction in Multiblock Copolymer Proton Exchange Membranes
Source: Polymers (Basel). 2022 Apr 21;14(9):1688. doi: 10.3390/polym14091688 (PMC9100545; doi:10.3390/polym14091688)
Supplement: Supplementary file 1 [file polymers-14-01688-s001.zip]

Archive with 1 entries (1 files):
- polymers-1657010-supplementary.pdf
